# Supplementary material for: Stability of Flavan-3-ols, Theaflavins, and Methylxanthines in 30 Industrial Green, Black, and White Tea (Camellia sinensis L.) Extracts Characterized via Liquid Chromatography Techniques
Source: Antioxidants (Basel). 2023 Dec 15;12(12):2121. doi: 10.3390/antiox12122121 (PMC10740512; doi:10.3390/antiox12122121)
Supplement: Supplementary file 1 [file antioxidants-12-02121-s001.zip]

Archive with 1 entries (1 files):
- antioxidants-2738137-supplementary.pdf
